# Supplementary material for: Fine spatial-scale variation in scavenger activity influences avian mortality assessments on a boreal island
Source: PLoS One. 2020 May 21;15(5):e0233427. doi: 10.1371/journal.pone.0233427 (PMC7241807; doi:10.1371/journal.pone.0233427)
Supplement: S1 Table — (XLSX) [file pone.0233427.s001.xlsx]

## Sheet: S1 Table
Common Name	Scientific Name	Quantity Used
American Redstart	Setophaga ruticilla	1
Black and White Warbler	Mniotilta varia	1
Common Yellowthroat	Geothlypis trichas	1
Dark-eyed Junco	Junco hyemalis	2
Fox Sparrow	Passerella iliaca	1
Lincoln's Sparrow	Melospiza lincolnii	2
Magnolia Warbler	Setophaga magnolia	2
Northern Waterthrush	Parkesia noveboracensis	3
Pine Siskin	Spinus pinus	2
Purple Finch	Haemorhous purpureus	1
Swainson’s Thrush	Catharus ustulatus	1
Yellow-rumped Warbler	Setophaga coronata	1
Yellow Warbler	Setophaga petechia	3
