# Supplementary material for: Fine spatial-scale variation in scavenger activity influences avian mortality assessments on a boreal island
Source: PLoS One. 2020 May 21;15(5):e0233427. doi: 10.1371/journal.pone.0233427 (PMC7241807; doi:10.1371/journal.pone.0233427)
Supplement: S1 Dataset — (XLSX) [file pone.0233427.s002.xlsx]

## Sheet: Sites
Code	Coordinates	Name	window/wall direction	canopy1	canopy2	canopy3	canopy4	% canopy cover	% open habitat	% structures	% pavement	total	proportion developed	developed/undeveloped	building footprint (m2)	BWCS distance (m)	cam height (cm)	distance to bird (cm)	distance to building (cm)			wall height	wall length	window area		treatment
B1X	48.56'28.7"N;57.56'06.4"W	RecPlex	south-west					35.5263	13.1579	21.0526	30.2632	100	51.3158	developed	1749	202	83	260	118			5.5	42.8	0		A
B1Y	48°56'29.7"N;57°56'07.6"W	RecPlex	north-west					11.8421	23.6842	21.0526	43.4211	100	64.4737	developed	1749	202	76	156	89			7.8	31.5	16.7		A
B2X	48°56'24.2"N;57°56'25.5"W	CivicCenter	east					0	19.7368	34.2105	46.0526	100	80.2632	developed	8905	296	80	157	127			11	61	0		A
B2Y	48°56'21.4"N;57°56'21.8"W	CivicCenter	south					0	15.3846	38.4615	46.1538	100	84.6154	developed	8905	296	77	182	120			11	7.2	31.8		A
B3X	48°56'22.8"N;57°56'05.6"W	Pool	south-east					6.57895	15.7895	43.4211	34.2105	100	77.6316	developed	2024	255	82	230	156			8.5	46	0		A
B3Y	48.56'24.8"N;57.56'10.3"W	AS	south					0	22.3684	61.8421	15.7895	100	77.6316	developed	2726	218	82	175	108			9.4	38	89.8		A
B4X	48°56'18.1"N;57°56'04.0"W	NewRes	south					48.0769	40.3846	11.5385	0	100	11.5385	developed	1566	246	59	228	115			12	6.3	0		A
B4Y	48°56'18.3"N;57°56'03.9"W	NewRes	north-east					48.6842	40.7895	10.5263	0	100	10.5263	developed	1566	246	78	184	128			12	20	30.1		A
B5X	48.56'19.7"N;57.56'07.9"W	ChaletShed	north-east					17.1053	19.7368	17.1053	46.0526	100	63.1579	developed	56	30	82	193	87			3	7.4	0		B
B5Y	48°56'18.5"N;57°56'09.9"W	GreenChalet5	south-west					39.4737	35.5263	15.7895	9.21053	100	25	developed	416	113	80	202	97			7.2	8.2	2.7		B
B6X	48°56'21.4"N;57°56'12.2"W	FineArts	south-east					7.69231	44.2308	40.3846	7.69231	100	48.0769	developed	1461	133	76	177	102			13.5	21.7	0		B
B6Y	48°56'20.3"N;57°56'13.6"W	FineArts	south-west					19.7368	23.6842	35.5263	21.0526	100	56.5789	developed	1461	133	72	158	114			13.5	13.2	7.6		B
B7X	48°56'18.4"N;57°56'17.4"W	ForestryShed	north					25	25	14.4737	35.5263	100	50	developed	130	52	77	147	88			3	19.1	0		B
B7Y	48.56'16.6"N;57.56'21.0"W	RedChalet5	north-west					21.0526	42.1053	13.1579	23.6842	100	36.8421	developed	388	93	74	182	105			6	8	10.2		B
B8X	48°56'24.1"N;57°56'34.7"W	CurlingClub	west					36.8421	30.2632	17.1053	15.7895	100	32.8947	developed	1824	207	80	192	110			7	22.3	0		B
B8Y	48°56'22.9"N;57°56'32.6"W	CurlingClub	south					13.4615	17.3077	25	44.2308	100	69.2308	developed	1824	207	68	167	126			7	52	7.5		B
O1	48.56'15.1"N;57.56'01.6"W			10.56	14.72	58.4	1.2	21.22						undeveloped			47	148
O2	48.56'12.0"N;57.55'59.4"W			26.16	3.28	2.24	16.8	12.12						undeveloped			52	260
O3	48.56'09.3"N;57.55'57.4"W			45.92	43.84	25.12	7.44	30.58						undeveloped			72	190
O4	48.56'06.2"N;57.55'55.4"W			12.64	38.64	36.56	13.68	25.38						undeveloped			63	233
O5	48.56'03.9"N;57.55'52.2"W			2.24	31.36	0.16	30.32	16.02						undeveloped			64	386
O6	48.56'10.3"N;57.55'52.9"W			67.76	95.84	26.16	23.04	53.2						undeveloped			43	314
O7	48.56'15.3"N;57.55'50.8"W			58.4	55.28	80.24	53.2	61.78						undeveloped			61	206
O8	48.56'14.5"N;57.55'56.0"W			80.24	52.16	62.56	25.12	55.02						undeveloped			73	412
C1	48.56'14.9"N;57.56'06.5"W			100	100	100	100	100						undeveloped			47	195
C2	48.56'11.9"N;57.56'04.6"W			98.96	87.52	62.56	88.56	84.4						undeveloped			65	222
C3	48.56'08.8"N;57.56'02.1"W			91.68	91.68	65.68	100	87.26						undeveloped			69	246
C4	48.56'06.0"N;57.56'00.3"W			94.8	82.32	77.12	78.16	83.1						undeveloped			44	110
C5	48.56'03.2"N;57.55'57.6"W			78.16	96.88	95.84	62.56	83.36						undeveloped			56	241
C6	48.56'01.0"N;57.55'49.5"W			94.8	91.68	41.76	92.72	80.24						undeveloped			61	177
C7	48.56'00.5"N;57.55'54.5"W			86.48	80.24	79.2	75.04	80.24						undeveloped			56	263
C8	48.55'58.4"N;57.55'46.9"W			92.72	96.88	93.76	85.44	92.2						undeveloped			34	166
N1	48.56'14.4"N;57.56'15.4"W			100	100	97.92	95.84	98.44						undeveloped			64	294
N2	48.56'13.1"N;57.56'10.9"W			100	100	97.92	100	99.48						undeveloped			65	330
N3	48.56'10.0"N;57.56'08.5"W			100	96.88	93.76	100	97.66						undeveloped			61	211
N4	48.56'07.2"N;57.56'06.8"W			91.68	100	88.56	54.24	83.62						undeveloped			72	217
N5	48.56'10.5"N;57.56'14.1"W			98.96	97.92	98.96	89.6	96.36						undeveloped			85	244
N6	48.56'07.5"N;57.55'50.7"W			95.84	94.8	92.72	96.88	95.06						undeveloped			45	167
N7	48.56'05.2"N;57.55'47.5"W			95.84	83.36	83.36	98.96	90.38						undeveloped			42	124
N8	48.56'02.2"N;57.55'44.8"W			90.64	94.8	89.6	91.68	91.68						undeveloped			38	246

## Sheet: Trial 1
			Day 0						Day 1							Day 2						Day 3						Day 4							Day 5							Day 6							Day 7
Cam#	Site #	Treatment	BWCSurvey (minutes)	Time left	Bird	Scav event	Scavenger	animal obs	BWCSurvey (minutes)	Time left	Bird	Scav event	Scav time	Scavenger	animal obs	BWCSurvey (minutes)	Time left	Bird	Scav event	Scavenger	animal obs	BWCSurvey (minutes)	Time left	Bird	Scav event	Scavenger	animal obs	BWCSurvey (minutes)	Time left	Bird	Scav event	Scav time	Scavenger	animal obs	BWCSurvey (minutes)	Time left	Bird	Scav event	Scav time	Scavenger	animal obs	BWCSurvey (minutes)	Time left	Bird	Scav event	Scav time	Scavenger	animal obs	BWCSurvey (minutes)
1	B1X (rec plex)	A	y	10:44:00					11	10:21:00	1 (1)					11	10:22:00	1 (2)			hare	10	10:14:00	1 (3)			hare	11	10:30:00	1 (4)					13	10:25:00	14 (1)					11	10:17:00	14 (2)				balck bird?, hare	12
9	B3Y (AS)	A	y	11:10:00					9	10:53:00	2 (1)	y (1/5)	07:53:00	raven		9	10:38:00	12 (1)			black bird?, robin?	9	10:27:00	12 (2)				9	10:46:00	12 (3)					9	10:40:00	12 (4)	y (1/5)	09:44:00	raven		9	10:36:00	17 (1)	y (2/5)	11:55:00	raven		10
3	B7Y (red chalet)	B	y	11:46:00					7	11:07:00	3 (1)	y (1/3)	07:35:00	raven		6	10:51:00				hare	5	10:43:00				robin, brown speckled bird?	6	10:58:00	13 (1)	y (2/3)	11:04:00	raven		6	10:53:00					raven	6	10:50:00					squirrel, robin?	6
4	B5X (green shed)	B	y	12:04:00					2	11:18:00	4 (1)				hare	2	11:01:00					2	10:58:00				hare	2	11:07:00	4 (2)					2	11:03:00						3	10:59:00					squirrel, robin?	2
5	O1	A		12:35:00				robin, grouse		11:35:00	5 (1)				squirrel		11:20:00	5 (2)					11:03:00	5 (3)					11:17:00	5 (4)						11:21:00	15 (1)						11:15:00	15 (2)
6	N1	A		12:54:00						11:51:00	6 (1)						11:34:00	6 (2)			hare		11:16:00	6 (3)			hare		11:31:00	6 (4)						11:38:00	11 (1)						11:30:00	11 (2)
7	C3	A		13:21:00				moose		12:10:00	7 (1)						11:50:00	7 (2)					11:30:00	7 (3)					11:45:00	7 (4)						11:56:00	16 (1)						11:45:00	16 (2)
8	O5	B		13:38:00						12:22:00	8 (1)						12:05:00						11:42:00						11:57:00	8 (2)						12:07:00							11:55:00
2	C7	B		13:53:00						12:30:00	9 (1)						12:15:00						11:49:00						12:02:00	9 (2)						12:14:00					yellow bird		11:59:00
10	N8	B		14:06:00						12:41:00	10 (1)				squirrel		12:25:00						11:58:00				hare		12:14:00	10 (2)						12:22:00					robin		12:07:00					hare
	event		full beetle
	consecutive		partial beetle
Day	Date
0	2018-05-29
1	2018-05-30
2	2018-05-31
3	2018-06-01
4	2018-06-02
5	2018-06-03
6	2018-06-04
7	2018-06-05
8	2018-06-06
9	2018-06-07
10	2018-06-08
11	2018-06-09
12	2018-06-10
13	2018-06-11
14	2018-06-12
15	2018-06-13
[truncated: 52 more columns]

## Sheet: Trial 2
			Day 0						Day 1							Day 2							Day 3						Day 4							Day 5						Day 6							Day 7
Cam#	Site #	Treatment	BWCSurvey (minutes)	Time left	Bird	Scav event	Scavenger	animal obs	BWCSurvey (minutes)	Time left	Bird	Scav event	Scav Time	Scavenger	animal obs	BWCSurvey (minutes)	Time left	Bird	Scav event	Scav Time	Scavenger	animal obs	BWCSurvey (minutes)	Time left	Bird	Scav event	Scavenger	animal obs	BWCSurvey (minutes)	Time left	Bird	Scav event	Scav Time	Scavenger	animal obs	BWCSurvey (minutes)	Time left	Bird	Scav event	Scavenger	animal obs	BWCSurvey (minutes)	Time left	Bird	Scav event	Scav time	Scavenger	animal obs	BWCSurvey (minutes)
2	B2X (civic center)	A	22	10:39:00				robins	11	10:31:00	27 (2)				robin	11	10:38:00	27 (3)				robin	12	10:27:00	27 (4)				12	10:31:00	40 (1)					10	10:24:00	40 (2)				11	10:28:00	40 (3)				robin	12
10	B8X (curling)	B	9	11:01:00					10	10:48:00	28 (2)				robin	10	10:55:00					robin	11	10:42:00					10	10:47:00	28 (3)					11	10:39:00				small grey birds	10	10:44:00					robin	10
1	B6Y (fine arts)	B	13	11:35:00					14	11:24:00	29 (2)				squirrel	11	11:17:00						10	11:06:00				hare	10	11:11:00	29 (3)	Y (1/3)	15:31:00	raven	squirrel	12	11:04:00					14	11:10:00					chipmunk	13
3	B4Y (new res)	A	11	12:00:00					13	11:42:00	31 (2)	Yes (1/5)	12:18:00	raven		11	11:34:00	38 (1)	Y (2/5)	16:13:00	raven		11	11:32:00	39 (1)				10	11:27:00	39 (2)	Y (1/5)	11:50:00	raven	cat	10	11:24:00	43 (1)			hare, raven	12	11:34:00	43 (2)	Y (1/5)	08:40:00	raven		11
4	C1	A		12:47:00						11:53:00	32 (2)				squirrel		11:44:00	32 (3)				squirrel		11:39:00	32 (4)			squirrel		11:37:00	41 (1)				squirrel		11:32:00	41 (2)			squirrel		11:40:00	41 (3)				squirrel
5	N3	A		01:01:00				moose		12:03:00	30 (3)						11:51:00	30 (4)						11:49:00	35 (1)			robin		11:47:00	35 (2)				squirrel		11:41:00	35 (3)			chipmunk		11:49:00	35 (4)
6	O2	A		01:22:00						12:16:00	33 (2)				moose		12:18:00	33 (3)				hare		12:06:00	33 (4)			hare		12:14:00	42 (1)						11:53:00	42 (2)			moose		12:28:00	42 (3)
7	O7	B		01:34:00				squirrel		12:24:00	36 (1)						12:25:00							12:14:00				cat		12:21:00	36 (2)						12:01:00						12:33:00					robin?
8	N6	B		01:52:00				hare		12:35:00	34 (2)						12:37:00							12:25:00						12:33:00	34 (3)				cat, hare		12:12:00				hare?moose?		12:44:00
9	C6	B		02:10:00						12:46:00	37 (1)				squirrel		12:47:00					hare, squirrel		12:34:00						12:44:00	37 (2)				squirrel		12:29:00				squirrel, hare		12:52:00
	event		full beetle
	consecutive		partial beetle
Day	Date
0	2018-06-15
1	2018-06-16
2	2018-06-17
3	2018-06-18
4	2018-06-19
5	2018-06-20
6	2018-06-21
7	2018-06-22
8	2018-06-23
9	2018-06-24
10	2018-06-25
11	2018-06-26
12	2018-06-27
13	2018-06-28
14	2018-06-29
[truncated: 52 more columns]

## Sheet: Trial 3
			Day 0						Day 1								Day 2								Day 3							Day 4								Day 5							Day 6
Cam#	Site #	Treatment	BWCSurvey (minutes)	Time left	Bird	Scav event	Scavenger	animal obs	BWCSurvey (minutes)	Time left	Bird	beetle ID	Scav event	Scav Time	Scavenger	animal obs	BWCSurvey (minutes)	Time left	Bird	beetle ID	Scav event	Scav Time	Scavenger	animal obs	BWCSurvey (minutes)	Time left	Bird	Beetle ID	Scav event	Scavenger	animal obs	BWCSurvey (minutes)	Time left	Bird	beetle ID	Scav event	Scav Time	Scavenger	animal obs	BWCSurvey (minutes)	Time left	Bird	beetle ID	Scav event	Scavenger	animal obs	BWCSurvey (minutes)	Time left	Bird
2	B1Y (rec plex)	A	15	11:13:00					14	10:22:00	51 (3)						13	10:26:00	51 (4)	N. sayi				cat, robin	14	10:22:00	64 (1)				robin, bird??	12	10:17:00	64 (2)					robin	12	10:38:00	64 (3)				raven, robin	12	10:31:00	64 (4)
10	B3X (AS)	A	7	11:35:00				robin??	11	10:45:00	55 (3)					robin	12	10:45:00	55 (4)					robin, squirrel	13	10:44:00	65 (1)				robin, bird??	10	10:32:00	65 (2)						10	10:55:00	65 (3)				robin, bird??	11	10:47:00	65 (4)
1	B5Y (green chalet 5)	B	7	11:49:00				robin	5	10:56:00	56 (3)					robin	5	10:57:00						robin	5	10:55:00					robin	5	10:42:00	56 (4)					robin	6	11:04:00					robin	5	10:56:00
3	B7X (forestry shed)	B	3	12:03:00				robin, squirrel??	3	11:06:00	57 (2)					cat, squirrel	3	11:07:00						shrew, squirrel	3	11:02:00					shrew, hare	3	10:51:00	57 (3)					robin, squirrel, chipmunk	3	11:13:00					robin	3	11:03:00
4	O8	B		12:37:00				cat		11:30:00	58 (2)	N. sayi				hare??		11:37:00						bird??		11:32:00					robin?, cat?		11:14:00	58 (3)	N. sayi						11:38:00							11:31:00
5	O3	A		12:49:00						11:37:00	59 (2)	N. vespilloides						11:47:00	59 (3)	N. vespilloides				cat, squirrel		11:42:00	59 (4)	N. vespilloides			robin?		11:25:00	68 (1)							11:48:00	68 (2)	N. vespilloides					11:37:00	68 (3)
6	N4	A		01:10:00				robin, bird??, hare		11:47:00	62 (4)	N. sayi						12:01:00	76 (1)					squirrel		11:50:00	76 (2)						11:34:00	76 (3)							11:59:00	76 (4)						11:46:00	77 (1)
7	C4	A		01:28:00						11:55:00	60 (2)							12:09:00	60 (3)							11:57:00	60 (4)				squirrel		11:45:00	67 (1)	N. vespilloides						12:10:00	67 (2)						11:54:00	67 (3)
8	N7	B		01:45:00						12:11:00	63 (1)							12:24:00								12:05:00							12:02:00	63 (2)							12:26:00							12:06:00
9	C8	B		02:00:00				squirrel		12:20:00	61 (1)							12:33:00								12:13:00							12:10:00	61 (2)							12:35:00							12:14:00
	event		full beetle
	consecutive		partial beetle
Day	Date
0	2018-07-02
1	2018-07-03
2	2018-07-04
3	2018-07-05
4	2018-07-06
5	2018-07-07
6	2018-07-08
7	2018-07-09
8	2018-07-10
9	2018-07-11
10	2018-07-12
11	2018-07-13
12	2018-07-14
13	2018-07-15
14	2018-07-16
[truncated: 66 more columns]

## Sheet: Trial 4
			Day 0						Day 1								Day 2								Day 3							Day 4								Day 5						Day 6
Cam#	Site #	Treatment	BWCSurvey (minutes)	Time left	Bird	Scav event	Scavenger	animal obs	BWCSurvey (minutes)	Time left	Bird	beetle ID	Scav event	Scav Time	Scavenger	animal obs	BWCSurvey (minutes)	Time left	Bird	beetle ID	Scav event	Scav Time	Scavenger	animal obs	BWCSurvey (minutes)	Time left	Bird	Beetle ID	Scav event	Scavenger	animal obs	BWCSurvey (minutes)	Time left	Bird	beetle ID	Scav event	Scav Time	Scavenger	animal obs	BWCSurvey (minutes)	Time left	Bird	Scav event	Scavenger	animal obs	BWCSurvey (minutes)	Time left	Bird	Scav event
2	B2Y (civic center)	A	12	10:13:00					10	10:11:00	85 (1)						11	10:11:00	85 (2)						11	10:14:00	85 (3)					11	10:13:00	85 (4)						10	10:38:00	99 (1)				10	10:06:00	99 (2)	Y (1/5)
10	B8Y (curling club)	B	8	10:43:00				crows	7	10:32:00	86 (1)						7	10:31:00						raven?, robin	8	10:35:00					robin, raven?	8	10:34:00	86 (2)		Y (1/3)	11:04:00	ravens	robin	7	10:57:00				raven, robin	8	10:23:00
1	B6X (fine arts)	B	12	11:08:00					11	10:50:00	87 (1)						10	10:47:00							11	10:51:00						10	10:52:00	87 (2)						9	11:13:00				hare	10	10:38:00
3	B4X (new res)	A	9	11:24:00					11	11:03:00	88 (1)		Y (1/5)	12:12:00	raven		10	10:58:00	96 (1)						11	11:03:00	96 (2)				cat	9	11:03:00	96 (3)						9	11:23:00	96 (4)				10	10:47:00	102 (1)
4	N2	A		12:07:00				robin		11:45:00	92 (2)					robin?		11:33:00	92 (3)					robin?, squirrel		11:42:00	92 (4)						11:48:00	112 (1)					robin?		12:00:00	112 (2)					11:00:00	113 (1)
5	N5	B		12:26:00				cat		11:51:00	111 (1)					chipmunk		11:41:00						cat, hare, grouse		11:50:00							11:54:00	111 (2)					squirrel		12:06:00						11:05:00
6	C2	A		12:50:00						12:01:00	89 (1)							11:50:00	89 (2)					hare		11:57:00	89 (3)						12:04:00	89 (4)					hare		12:17:00	100 (1)					11:11:00	100 (2)
7	O6	B		01:05:00						12:11:00	93 (1)							11:59:00						hare		12:02:00							12:16:00	93 (2)							12:26:00				squirrel, fox		11:20:00
8	O4	A		01:19:00						12:17:00	94 (1)							12:05:00	94 (2)					bird		12:09:00	94 (3)						12:23:00	94 (4)					hare		12:37:00	101 (1)					11:26:00	103 (1)
9	C5	B		01:31:00						12:25:00	95 (1)							12:11:00								12:20:00							12:29:00	95 (2)							12:42:00				squirrel, bird		11:34:00
	event		full beetle
	consecutive		partial beetle
Day	Date
0	2018-08-06
1	2018-08-07
2	2018-08-08
3	2018-08-09
4	2018-08-10
5	2018-08-11
6	2018-08-12
7	2018-08-13
8	2018-08-14
9	2018-08-15
10	2018-08-16
11	2018-08-17
12	2018-08-18
13	2018-08-19
14	2018-08-20
[truncated: 60 more columns]

## Sheet: Birds
bird # (name )	carcass type	weight (g)
1	chicken hatchling	57.56
2	chicken hatchling	59.3
3	chicken hatchling	32.73
4	chicken hatchling	30.42
5	chicken hatchling	31.2
7	chicken hatchling	29.82
8	chicken hatchling	54.28
9	chicken hatchling	42.07
12	chicken hatchling	27.96
13	chicken hatchling	30.72
14	chicken hatchling	43.43
15	chicken hatchling	23.91
16	chicken hatchling	50.56
17	chicken hatchling	51.9
19	chicken hatchling	52.43
20	chicken hatchling	33.6
21	chicken hatchling	34.4
22	chicken hatchling	30.89
23	chicken hatchling	49.62
24	chicken hatchling	34
25	chicken hatchling	28.23
26	chicken hatchling	43.32
27	chicken hatchling	32.69
28	chicken hatchling	41.09
29	chicken hatchling	40.44
31	chicken hatchling	51.05
32	chicken hatchling	42.15
33	chicken hatchling	37.64
36	chicken hatchling	47.24
37	chicken hatchling	32.24
38	chicken hatchling	39.44
39	chicken hatchling	48.22
40	chicken hatchling	50.47
41	chicken hatchling	29.45
42	chicken hatchling	35.65
43	chicken hatchling	33.09
44	chicken hatchling	25.45
46	chicken hatchling	44.78
47	chicken hatchling	48.48
48	chicken hatchling	43.82
49	chicken hatchling	35.94
50	chicken hatchling	44.75
51	chicken hatchling	28.47
53	chicken hatchling	52.05
54	chicken hatchling	54.16
55	chicken hatchling	29.31
56	chicken hatchling	46.02
57	chicken hatchling	33.97
58	chicken hatchling	28.64
59	chicken hatchling	34.13
60	chicken hatchling	34.8
61	chicken hatchling	36.94
64	chicken hatchling	41.64
65	chicken hatchling	46.28
67	chicken hatchling	33.84
68	chicken hatchling	31.38
69	chicken hatchling	43.46
70	chicken hatchling	36.62
71	chicken hatchling	36.94
73	chicken hatchling	45.68
74	chicken hatchling	38.21
75	chicken hatchling	44.42
78	chicken hatchling	40.29
79	chicken hatchling	34.8
80	chicken hatchling	36.11
81	chicken hatchling	42.5
82	chicken hatchling	52.23
83	chicken hatchling	47.41
84	chicken hatchling	52.08
85	chicken hatchling	37.9
86	chicken hatchling	39.94
87	chicken hatchling	45.3
88	chicken hatchling	47.94
89	chicken hatchling	39.35
93	chicken hatchling	40.47
94	chicken hatchling	34.21
95	chicken hatchling	40.95
96	chicken hatchling	23.32
99	chicken hatchling	34.19
100	chicken hatchling	42.06
101	chicken hatchling	34.04
102	chicken hatchling	43.34
103	chicken hatchling	39.12
104	chicken hatchling	38.18
105	chicken hatchling	39.38
106	chicken hatchling	36.45
107	chicken hatchling	25.95
108	chicken hatchling	39.9
109	chicken hatchling	32.06
110	chicken hatchling	32.25
115	chicken hatchling	46.38
116	chicken hatchling	32.82
117	chicken hatchling	35.12
118	chicken hatchling	22.74
119	chicken hatchling	22.34
120	chicken hatchling	32.58
121	chicken hatchling	33.42
122	chicken hatchling	31.75
123	chicken hatchling	54.62
124	chicken hatchling	53.36
			Common Name	Scientific Name
6 (native)	native	17.96	Purple Finch	Haemorhous purpureus
10 (native)	native	9.31	Yellow Warbler	Setophaga petechia
11 (native)	native	25.1	Fox Sparrow	Passerella iliaca
18 (native)	native	5.79	Magnolia Warbler	Setophaga magnolia
30 (native)	native	6.58	Magnolia Warbler	Setophaga magnolia
34 (native)	native	10.21	Yellow-rumped Warbler	Setophaga coronata
35 (native)	native	8.02	Northern Waterthrush	Parkesia noveboracensis
45 (native)	native	9.36	Yellow Warbler	Setophaga petechia
52 (native)	native	17.56	Lincoln’s Sparrow	Melospiza lincolnii
62 (native)	native	18.49	Dark-eyed Junco	Junco hyemalis
63 (native)	native	10.56	Black and White Warbler	Mniotilta varia
76 (native)	native	20.34	Swainson’s Thrush	Catharus ustulatus
77 (native)	native	8.99	Yellow Warbler	Setophaga petechia
90 (native)	native	15.75	Northern Waterthrush	Parkesia noveboracensis
91 (native)	native	16.81	Lincoln’s Sparrow	Melospiza lincolnii
92 (native)	native	10.06	Common Yellowthroat	Geothlypis trichas
111 (native)	native	20.78	Dark-Eyed Junco	Junco hyemalis
112 (native)	native	9.33	American Redstart	Setophaga ruticilla
113 (native)	native	10.03	Pine Siskin	Spinus pinus
114 (native)	native	12.91	Northern Waterthrush	Parkesia noveboracensis
128 (native)	native	10.7	Pine Siskin	Spinus pinus
66	chicken hatchling	56.26	not useable
72	chicken hatchling	45.61	not useable
97	chicken hatchling	39.09	not useable
98	chicken hatchling	40.99	not useable
129 (native )	native	11.5	did not use
125	chicken hatchling	41.62	did not use
126	chicken hatchling	35.17	did not use
127	chicken hatchling	38.27	did not use

## Sheet: Beetles
#	ID	date collected	trial	site	Majka, 2011 ref	feature	picture
0710O3	Nicrophorus sayi	2018-07-10	3	O3	4a	curved metatibia, anterior black band of elytron not reaching epipleuron	2
0711C4A	N. sayi	2018-07-11	3	C4	4a	curved metatibia, anterior black band of elytron not reaching epipleuron	1
0711C4B	N. sayi	2018-07-11	3	C4	4a	curved metatibia, anterior black band of elytron not reaching epipleuron	1
0704N4A	N. sayi	2018-07-04	3	N4	4a	curved metatibia, anterior black band of elytron not reaching epipleuron	1
0704N4B	N. sayi	2018-07-04	3	N4	4a	curved metatibia, anterior black band of elytron not reaching epipleuron	1
0716O8	N. sayi	2018-07-16	3	O8	4a	curved metatibia, anterior black band of elytron not reaching epipleuron	1
0705B1Y	N. sayi	2018-07-05	3	B1Y	4a	curved metatibia, anterior black band of elytron not reaching epipleuron	1
0704O8	N. sayi	2018-07-04	3	O8	4a	curved metatibia, anterior black band of elytron not reaching epipleuron	1
0705O3A	N. vespilloides	2018-07-05	3	O3	8a	base of elytral epipleuron orange, with pre basal black spot	1
0705O3B	N. vespilloides	2018-07-05	3	O3	8a	base of elytral epipleuron orange, with pre basal black spot	1
0705O3C	N. vespilloides	2018-07-05	3	O3	8a	base of elytral epipleuron orange, with pre basal black spot	1
0704O3A	N. defodiens	2018-07-04	3	O3	8b	base of elytral epipleuron entirely black	2
0704O3B	N. defodiens	2018-07-04	3	O3	8b	base of elytral epipleuron entirely black	1
0712O3	N. vespilloides	2018-07-12	3	O3	8a	base of elytral epipleuron orange, with pre basal black spot	1
0714O3A	N. sayi	2018-07-14	3	O3	4a	curved metatibia, anterior black band of elytron not reaching epipleuron	1
0714O3B	N. sayi	2018-07-14	3	O3	4a	curved metatibia, anterior black band of elytron not reaching epipleuron	1
0716B3XA	N. sayi	2018-07-16	3	B3X	4a	curved metatibia, anterior black band of elytron not reaching epipleuron	1
0716B3XB	N. sayi	2018-07-16	3	B3X	4a	curved metatibia, anterior black band of elytron not reaching epipleuron	1
0707C4A	N. vespilloides	2018-07-07	3	C4	8a	base of elytral epipleuron orange, with pre basal black spot	1
0707C4B	N. vespilloides	2018-07-07	3	C4	8a	base of elytral epipleuron orange, with pre basal black spot	1
0706O3A	N. vespilloides	2018-07-06	3	O3	8a	base of elytral epipleuron orange, with pre basal black spot	1
0706O3B	N. vespilloides	2018-07-06	3	O3	8a	base of elytral epipleuron orange, with pre basal black spot	1
0707O8	N. sayi	2018-07-07	3	O8	4a	curved metatibia, anterior black band of elytron not reaching epipleuron	1
0708O3A	N. defodiens	2018-07-08	3	O3	8b	base of elytral epipleuron entirely black	1
0708O3B	N. defodiens	2018-07-08	3	O3	8b	base of elytral epipleuron entirely black	1
0709C4A	N. sayi	2018-07-09	3	C4	4a	curved metatibia, anterior black band of elytron not reaching epipleuron	1
0709C4B	N. sayi	2018-07-09	3	C4	4a	curved metatibia, anterior black band of elytron not reaching epipleuron	1
0709O3A	N. sayi	2018-07-09	3	O3	4a	curved metatibia, anterior black band of elytron not reaching epipleuron	1
0709O3B	N. sayi	2018-07-09	3	O3	4a	curved metatibia, anterior black band of elytron not reaching epipleuron	1
0712C4A	N. sayi	2018-07-12	3	C4	4a	curved metatibia, anterior black band of elytron not reaching epipleuron	1
0712C4B	N. sayi	2018-07-12	3	C4	4a	curved metatibia, anterior black band of elytron not reaching epipleuron	1
0712N4	N. sayi	2018-07-12	3	N4	4a	curved metatibia, anterior black band of elytron not reaching epipleuron	1
0715C4	N. sayi	2018-07-15	3	C4	4a	curved metatibia, anterior black band of elytron not reaching epipleuron	1
0815B4X	N. investigator	2019-08-15	4	B4X	6b	elytral epipleuron orange	2
0818C2	N. sayi	2019-08-18	4	C2	4a	curved metatibia, anterior black band of elytron not reaching epipleuron	1
0820B4X	Oiceoptoma noveboracense	2019-08-20	4	B4X	11b	Protonum with disk black and margins orange-red	1
0820O4A	Oiceoptoma noveboracense	2019-08-20	4	O4	11b	Protonum with disk black and margins orange-red	1
0820O4B	N. sayi	2019-08-20	4	O4	4a	curved metatibia, anterior black band of elytron not reaching epipleuron	1
0820C5	Oiceoptoma noveboracense	2019-08-20	4	C5	11b	Protonum with disk black and margins orange-red	1

## Sheet: TempPrecip
date	rain (mm)	mean temp (℃)
2019-05-29	11.2	8
2019-05-30	0	5.5
2019-05-31	0	9.3
2019-06-01	0	13.5
2019-06-02	1.4	12.5
2019-06-03	0	4
2019-06-04	0	3
2019-06-05	0	6.3
2019-06-06	0	8.5
2019-06-07	0	7.5
2019-06-08	5.6	11.8
2019-06-09	5.2	11
2019-06-10	0	8.5
2019-06-11	0	5
2019-06-12	12.4	8.3
2019-06-13	0.6	8.3
2018-06-15	0	10.3
2018-06-16	0	10.5
2018-06-17	0	8.5
2018-06-18	21.5	5.8
2018-06-19	6	10.8
2018-06-20	4.4	13.5
2018-06-21	0	15.8
2018-06-22	0	15
2018-06-23	0.8	17.3
2018-06-24	0.8	15.3
2018-06-25	4	9.3
2018-06-26	7.6	6
2018-06-27	2.4	12.5
2018-06-28	0	16.5
2018-06-29	10	19.3
2018-07-02	0	16.3
2018-07-03	0	20
2018-07-04	0	19.8
2018-07-05	0	16.5
2018-07-06	10	21.3
2018-07-07	0	14.3
2018-07-08	0	17.8
2018-07-09	0	21.8
2018-07-10	0	22.8
2018-07-11	0.4	19
2018-07-12	0	15.5
2018-07-13	0	16
2018-07-14	5.6	16.5
2018-07-15	1.6	18.8
2018-07-16	2.8	20
2018-08-06	6.4	22.8
2018-08-07	16	22.5
2018-08-08	0.6	20
2018-08-09	14.4	19.8
2018-08-10	0.4	22
2018-08-11	0	18.5
2018-08-12	0	19
2018-08-13	0	24
2018-08-14	0	23.8
2018-08-15	1.4	23
2018-08-16	0.2	14
2018-08-17	0	14
2018-08-18	0	14.3
2018-08-19	0	17
2018-08-20	0	17.5

## Sheet: Discovery
	total availability (hrs)
treatment A (daily)	312
treatment B (3 days)	120
trial 1	location	treatment	hours till first event	proportion	scavenger
B1X (rec plex)	wall	A	312	1
B3Y (AS)	window	A	21	0.0673077	raven
B7Y (red chalet)	window	B	20.4667	0.170556	raven
B5X (green shed)	wall	B	120	1
O1	open	A	312	1
N1	closed	A	264	0.846154	beetle
C3	closed	A	312	1
O5	open	B	120	1
C7	closed	B	120	1
N8	closed	B	120	1
trial 2
B2X (civic center)	wall	A	312	1
B8X (curling)	wall	B	120	1
B6Y (fine arts)	window	B	28.3333	0.236111	raven
B4Y (new res)	window	A	0.6	0.00192308	raven
C1	closed	A	120	0.384615	beetle
N3	closed	A	168	0.538462	beetle
O2	open	A	144	0.461538	beetle
O7	open	B	120	1
N6	closed	B	72	0.6	beetle
C6	closed	B	120	1	beetle
trial 3
B1Y (rec plex)	window	A	270.933	0.868376	raven
B3X (AS)	wall	A	312	1
B5Y (green chalet 5)	window	B	120	1
B7X (forestry shed)	wall	B	120	1
O8	open	B	58.9667	0.491389	fox
O3	open	A	168	0.538462	beetle
N4	closed	A	24	0.0769231	beetle
C4	closed	A	312	1
N7	closed	B	120	1
C8	closed	B	120	1
trial 4
B2Y (civic center)	window	A	120.217	0.38531	raven
B8Y (curling club)	window	B	24.5	0.204167	raven
B6X (fine arts)	wall	B	120	1
B4X (new res)	wall	A	1.15	0.0036859	raven
N2	closed	A	312	1
N5	closed	B	120	1
C2	closed	A	180.317	0.577938	fox
O6	open	B	120	1
O4	open	A	312	1
C5	closed	B	120	1
